# Supplementary material for: Oncogenic and drug-sensitive RET mutations in human epithelial ovarian cancer
Source: J Exp Clin Cancer Res. 2020 Mar 23;39:53. doi: 10.1186/s13046-020-01557-3 (PMC7092606; doi:10.1186/s13046-020-01557-3)
Supplement: Supplementary file 2 — Additional file 2: Supplementary Table 1. Detailed genomic information of 100 PTKs genes and the mutation frequency in 605 EOC patients from TCGA. Supplementary Table 2. List of RET missense mutations identified in EOC patients from the TCGA. Supplementary Table 3. Summary of all RET missense mutations identified in EOC patients. [file 13046_2020_1557_MOESM2_ESM.xls]

## Sheet: sTable 1
Supplementary Table 1. Detailed genomic information of 100 PTKs genes and the mutation frequency in 605 EOC patients from TCGA
Official Symbol	Accession	Transcript ID	Interval	Number of Exons	Mutation Frequency (%)
Receptor tyrosine kinases genes (n=60)
MST1R	NM_002447.4	ENST00000296474.8	chr3: 49887002-49903873	20	2.97521
INSR	NM_000208.4	ENST00000261799.9	chr19: 7112265-7294414	22	2.14876
RET	NM_020975.6	ENST00000355710.8	chr10: 43077069-43130351	20	1.98347
PDGFRB	NM_002609.4	ENST00000261799.9	chr5: 150113839-150155872	23	1.98347
PTK7	NM_002821.5	ENST00000230419.9	chr6: 43076307-43161719	20	1.98347
EPHA7	NM_004440.4	ENST00000369303.9	chr6: 93240020-93419559	17	1.98347
ALK	NM_004304.5	ENST00000389048.8	chr2: 29192774-29921586	29	1.98347
EGFR	NM_005228.5	ENST00000275493.7	chr7: 55019017-55211628	28	1.98347
KDR	NM_002253.3	ENST00000263923.5	chr4: 55078481-55125595	30	1.81818
INSRR	NM_014215.3	ENST00000368195.4	chr1: 156840063-156859117	22	1.81818
KIT	NM_000222.2	ENST00000288135.5	chr4: 54657918-54740715	21	1.81818
ERBB3	NM_001982.3	ENST00000267101.7	chr12: 56076799-56103505	28	1.65289
ERBB2	NM_004448.3	ENST00000269571.9	chr17: 39687914-39730426	27	1.65289
NTRK1	NM_002529.3	ENST00000524377.5	chr1: 156815640-156881850	16	1.4876
FLT1	NM_002019.4	ENST00000282397.9	chr13: 28300346-28495145	30	1.4876
DDR2	NM_006182.4	ENST00000367921.8	chr1: 162631373-162787405	18	1.4876
NTRK2	NM_006180.4	ENST00000277120.7	chr9: 84668551-85027070	19	1.32231
NTRK3	NM_001012338.2	ENST00000629765.2	chr15: 87859751-88256768	19	1.32231
NPR1	NM_000906.4	ENST00000368680.4	chr1: 153678688-153693992	22	1.32231
ROR1	NM_005012.4	ENST00000371079.6	chr1: 63774017-64181498	9	1.32231
FLT4	NM_182925.5	ENST00000261937.11	chr5: 180601506-180649624	30	1.32231
EPHB4	NM_004444.5	ENST00000358173.8	chr7: 100802565-100827523	17	1.32231
EPHA3	NM_005233.6	ENST00000336596.7	chr3: 89107621-89482134	17	1.32231
LMTK2	NM_014916.4	ENST00000297293.6	chr7: 98106862-98209638	14	1.32231
TEK	NM_000459.4	ENST00000380036.9	chr9: 27109141-27230174	23	1.15702
ROS1	NM_002944.2	ENST00000368508.7	chr6: 117288300-117425855	43	1.15702
FGFR2	NM_022970.3	ENST00000457416.6	chr10: 121478334-121598458	18	1.15702
ERBB4	NM_005235.3	ENST00000342788.9	chr2: 211375717-212538841	28	1.15702
EPHB1	NM_004441.5	ENST00000398015.8	chr3: 134597801-135260467	16	1.15702
FGFR1	NM_001174067.1	ENST00000425967.7	chr8: 38400215-38468834	18	0.991736
IGF1R	NM_000875.5	ENST00000650285.1	chr15: 98648539-98964530	21	0.991736
TYRO3	NM_006293.4	NST00000263798.8	chr15: 41557675-41583589	19	0.991736
PDGFRA	NM_006206.6	ENST00000257290.10	chr4: 54229280-54298245	23	0.991736
EPHB3	NM_004443.4	ENST00000330394.3	chr3: 184561785-184582408	16	0.991736
EPHB2	NM_004442.7	ENST00000374632.7	chr1: 22710839-22921500	16	0.991736
EPHA2	NM_004431.5	ENST00000358432.8	chr1: 16124337-16156069	17	0.991736
EPHA1	NM_005232.5	ENST00000275815.4	chr7: 143390289-143408856	18	0.991736
DDR1	NM_013994.2	ENST00000513240.5	chr6: 30876421-30900156	17	0.991736
EPHB6	NM_004445.6	ENST00000422643.5	chr7: 142855061-142871094	17	0.826446
ROR2	NM_004560.4	ENST00000375708.4	chr9: 91563091-91950228	9	0.826446
NPR2	NM_003995.3	ENST00000342694.6	chr9: 35792154-35809732	22	0.826446
MUSK	NM_001369398.1	ENST00000374448.8	chr9: 110668771-110801620	15	0.826446
FLT3	NM_004119.3	ENST00000241453.11	chr13: 28003274-28100592	24	0.826446
EPHA8	NM_020526.5	ENST00000166244.8	chr1: 22563489-22603595	17	0.826446
EPHA6	NM_001080448.3	ENST00000389672.9	chr3: 96814581-97752460	18	0.826446
RYK	NM_001005861.2	ENST00000620660.4	chr3: 134065303-134250744	15	0.661157
LMTK3	NM_001080434.1	ENST00000270238.3	chr19: 48485271-48513935	16	0.661157
AXL	NM_021913.5	ENST00000301178.9	chr19: 41219223-41261766	20	0.661157
EPHA5	NM_001281765.2	ENST00000622150.4	chr4: 65319563-65670495	18	0.661157
STYK1	NM_018423.3	ENST00000075503.8	chr12: 10618923-10674318	11	0.661157
MET	NM_001127500.3	ENST00000318493.11	chr7: 116672196-116798386	21	0.661157
CSF1R	NM_005211.3	ENST00000286301.7	chr5: 150053291-150113372	22	0.661157
TIE1	NM_005424.5	ENST00000372476.8	chr1: 43300982-43323108	23	0.495868
MERTK	NM_006343.3	ENST00000421804.6	chr2: 111898479-112029561	20	0.495868
EPHA10	NM_001099439.2	ENST00000373048.9	chr1: 37713880-37765133	17	0.495868
EPHA4	NM_001304536.1	ENST00000409938.5	chr2: 221418027-221574202	18	0.330579
LTK	NM_002344.6	ENST00000263800.11	chr15: 41503637-41513887	20	0.330579
FGFR4	NM_213647.3	ENST00000292408.9	chr5: 177086905-177098144	18	0.330579
FGFR3	NM_001163213.1	ENST00000340107.8	chr4: 1793293-1808872	18	0.330579
AATK	NM_001080395.3	ENST00000326724.9	chr17: 81117295-81166221	14	0
Non-receptor tyrosine kinases genes (n=40)
ABL1	NM_005157.6	ENST00000318560.6	chr9: 130713946-130887675	11	1.65289
JAK3	NM_000215.3	ENST00000527670.5	chr19: 17824780-17848071	24	1.65289
TEX14	NM_001201457.1	ENST00000240361.12	chr17: 58556678-58692055	33	1.65289
ABL2	NM_007314.4	ENST00000502732.6	chr1: 179099330-179229684	12	1.4876
SRC	NM_198291.2	ENST00000373578.6	chr20: 37344685-37406050	14	1.32231
PTK2B	NM_173176.3	ENST00000346049.10	chr8: 27311482-27459391	31	1.32231
ITK	NM_005546.3	ENST00000422843.7	chr5: 157142933-157255191	17	1.15702
BTK	NM_001287344.1	ENST00000621635.4	chrX: 101349447-101390796	19	0.991736
JAK1	NM_002227.4	ENST00000342505.5	chr1: 64833229-64966549	25	0.991736
KSR1	NM_014238.2	ENST00000398988.7	chr17: 27456470-27626438	22	0.826446
FES	NM_002005.4	ENST00000328850.8	chr15: 90883695-90895776	19	0.826446
FER	NM_005246.4	ENST00000281092.9	chr5: 108747841-109196841	20	0.661157
TNNI3K	NM_015978.3	ENST00000326637.8	chr1: 74235387-74544428	25	0.661157
SYK	NM_003177.7	ENST00000375754.9	chr9: 90801787-90898549	14	0.661157
FYN	NM_002037.5	ENST00000354650.7	chr6: 111660332-111873452	14	0.661157
FRK	NM_002031.3	ENST00000606080.2	chr6: 115931149-116060891	8	0.661157
FGR	NM_005248.3	ENST00000374005.8	chr1: 27612064-27635185	13	0.661157
TNK1	NM_001251902.2	ENST00000576812.5	chr17: 7380534-7389774	13	0.495868
PTK2	NM_001199649.2	ENST00000340930.7	chr8: 140657900-141002216	33	0.495868
LYN	NM_002350.4	ENST00000519728.6	chr8: 55879835-56014169	13	0.495868
IRAK4	NM_016123.3	ENST00000613694.4	chr12: 43758944-43789543	12	0.495868
BMX	NM_203281.3	ENST00000348343.11	chrX: 15464246-15556529	19	0.495868
HCK	NM_002110.4	ENST00000534862.6	chr20: 32052188-32101856	13	0.330579
ILK	NM_001014795.3	ENST00000396751.6	chr11: 6603708-6610874	12	0.330579
ZAP70	NM_001079.3	ENST00000264972.9	chr2: 97713560-97739862	14	0.330579
TYK2	NM_003331.5	ENST00000264818.10	chr19: 10350529-10380676	23	0.330579
TNK2	NM_001010938.2	ENST00000381916.7	chr3: 195863365-195909009	15	0.330579
TEC	NM_003215.3	ENST00000381501.8	chr4: 48135783-48269838	18	0.330579
PLK4	NM_014264.5	ENST00000270861.10	chr4: 127880893-127899224	16	0.330579
MAP3K20	NM_016653.3	ENST00000375213.8	chr2: 173075435-173268015	20	0.330579
LCK	NM_005356.5	ENST00000336890.10	chr1: 32251239-32286165	13	0.330579
JAK2	NM_004972.3	ENST00000381652.3	chr9: 4984390-5128183	25	0.330579
BLK	NM_001715.3	ENST00000259089.9	chr8: 11486894-11564599	13	0.330579
PTK6	NM_005975.4	ENST00000542869.3	chr20: 63528001-63537376	8	0.165289
MATK	NM_139355.3	ENST00000310132.11	chr19: 3777970-3802129	14	0.165289
CSK	NM_004383.2	ENST00000220003.13	chr15: 74782057-74803198	13	0.165289
YES1	NM_005433.4	ENST00000314574.5	chr18: 721588-812546	12	0
TXK	NM_003328.3	ENST00000264316.9	chr4: 48066393-48134250	15	0
SRMS	NM_080823.3	ENST00000217188.1	chr20: 63540810-63547504	8	0
PKDCC	NM_138370.3	ENST00000294964.6	chr2: 42048021-42058517	7	0
EOC denotes epithelial ovarian cancer

## Sheet: sTable 2
Supplementary Table 2. List of RET missense mutations identified in EOC patients from the TCGA
Study ID	Sample ID	Patient ID	RET Missense Mutations
ov_tcga_pan_can_atlas_2018	TCGA-09-2051-01	TCGA-09-2051	A342G
ov_tcga_pan_can_atlas_2018	TCGA-13-1411-01	TCGA-13-1411	D58N
ov_tcga_pan_can_atlas_2018	TCGA-23-1121-01	TCGA-23-1121	A1105G
ov_tcga_pan_can_atlas_2018	TCGA-24-1426-01	TCGA-24-1426	R205S
ov_tcga_pan_can_atlas_2018	TCGA-36-2543-10	TCGA-36-2543	G248S
ov_tcga_pan_can_atlas_2018	TCGA-59-2349-01	TCGA-59-2349	A680T
ov_tcga_pan_can_atlas_2018	TCGA-13-0807-01	TCGA-13-0807	N879D, N879S
ov_tcga_pan_can_atlas_2018	TCGA-13-0910-01	TCGA-13-0910	K780N
ov_tcga	TCGA-13-2060-01	TCGA-13-2060	T636M
ov_tcga	TCGA-04-1332-01	TCGA-04-1332	G751V
ov_tcga	TCGA-04-1357-01	TCGA-04-1357	K1107N
ov_tcga	TCGA-61-2095-01	TCGA-61-2095	G727V
ov_tcga	TCGA-24-2298-01	TCGA-24-2298
ov_tcga	TCGA-13-0920-01	TCGA-13-0920
ov_tcga	TCGA-24-0979-01	TCGA-24-0979
ov_tcga	TCGA-36-1580-01	TCGA-36-1580
ov_tcga	TCGA-29-1775-01	TCGA-29-1775
ov_tcga	TCGA-24-1923-01	TCGA-24-1923
ov_tcga	TCGA-31-1953-01	TCGA-31-1953
ov_tcga	TCGA-24-2293-01	TCGA-24-2293
ov_tcga	TCGA-29-1761-01	TCGA-29-1761
ov_tcga_pan_can_atlas_2018	TCGA-13-1492-01	TCGA-13-1492
ov_tcga	TCGA-13-0922-01	TCGA-13-0922
ov_tcga	TCGA-10-0926-01	TCGA-10-0926
ov_tcga	TCGA-10-0927-01	TCGA-10-0927
ov_tcga	TCGA-10-0928-01	TCGA-10-0928
ov_tcga	TCGA-10-0930-01	TCGA-10-0930
ov_tcga	TCGA-10-0931-01	TCGA-10-0931
ov_tcga	TCGA-10-0933-01	TCGA-10-0933
ov_tcga	TCGA-10-0934-01	TCGA-10-0934
ov_tcga	TCGA-10-0935-01	TCGA-10-0935
ov_tcga	TCGA-10-0936-01	TCGA-10-0936
ov_tcga	TCGA-10-0937-01	TCGA-10-0937
ov_tcga	TCGA-10-0938-01	TCGA-10-0938
ov_tcga	TCGA-01-0631-01	TCGA-01-0631
ov_tcga	TCGA-13-0883-01	TCGA-13-0883
ov_tcga	TCGA-13-0885-01	TCGA-13-0885
ov_tcga	TCGA-13-0886-01	TCGA-13-0886
ov_tcga	TCGA-13-0887-01	TCGA-13-0887
ov_tcga	TCGA-13-0888-01	TCGA-13-0888
ov_tcga	TCGA-13-0889-01	TCGA-13-0889
ov_tcga	TCGA-13-0890-01	TCGA-13-0890
ov_tcga	TCGA-13-0891-01	TCGA-13-0891
ov_tcga	TCGA-13-0897-01	TCGA-13-0897
ov_tcga	TCGA-13-0899-01	TCGA-13-0899
ov_tcga	TCGA-13-0903-01	TCGA-13-0903
ov_tcga	TCGA-13-0904-01	TCGA-13-0904
ov_tcga	TCGA-13-0906-01	TCGA-13-0906
ov_tcga	TCGA-13-0911-01	TCGA-13-0911
ov_tcga	TCGA-13-0912-01	TCGA-13-0912
ov_tcga	TCGA-13-0913-01	TCGA-13-0913
ov_tcga	TCGA-13-0916-01	TCGA-13-0916
ov_tcga	TCGA-13-0919-01	TCGA-13-0919
ov_tcga	TCGA-13-0921-01	TCGA-13-0921
ov_tcga	TCGA-13-0923-01	TCGA-13-0923
ov_tcga	TCGA-13-0924-01	TCGA-13-0924
ov_tcga	TCGA-24-0966-01	TCGA-24-0966
ov_tcga	TCGA-24-0980-01	TCGA-24-0980
ov_tcga	TCGA-04-1331-01	TCGA-04-1331
ov_tcga	TCGA-04-1335-01	TCGA-04-1335
ov_tcga	TCGA-04-1336-01	TCGA-04-1336
ov_tcga	TCGA-04-1337-01	TCGA-04-1337
ov_tcga	TCGA-04-1338-01	TCGA-04-1338
ov_tcga	TCGA-04-1341-01	TCGA-04-1341
ov_tcga	TCGA-04-1342-01	TCGA-04-1342
ov_tcga	TCGA-04-1343-01	TCGA-04-1343
ov_tcga	TCGA-04-1346-01	TCGA-04-1346
ov_tcga	TCGA-04-1347-01	TCGA-04-1347
ov_tcga	TCGA-20-0987-01	TCGA-20-0987
ov_tcga	TCGA-20-0990-01	TCGA-20-0990
ov_tcga	TCGA-20-0991-01	TCGA-20-0991
ov_tcga	TCGA-20-0996-01	TCGA-20-0996
ov_tcga	TCGA-23-1021-01	TCGA-23-1021
ov_tcga	TCGA-23-1022-01	TCGA-23-1022
ov_tcga	TCGA-23-1023-01	TCGA-23-1023
ov_tcga	TCGA-23-1024-01	TCGA-23-1024
ov_tcga	TCGA-23-1026-01	TCGA-23-1026
ov_tcga	TCGA-23-1027-01	TCGA-23-1027
ov_tcga	TCGA-23-1028-01	TCGA-23-1028
ov_tcga	TCGA-23-1030-01	TCGA-23-1030
ov_tcga	TCGA-23-1031-01	TCGA-23-1031
ov_tcga	TCGA-23-1032-01	TCGA-23-1032
ov_tcga	TCGA-23-1109-01	TCGA-23-1109
ov_tcga	TCGA-23-1110-01	TCGA-23-1110
ov_tcga	TCGA-23-1113-01	TCGA-23-1113
ov_tcga	TCGA-23-1116-01	TCGA-23-1116
ov_tcga	TCGA-23-1117-01	TCGA-23-1117
ov_tcga	TCGA-23-1118-01	TCGA-23-1118
ov_tcga	TCGA-23-1119-01	TCGA-23-1119
ov_tcga	TCGA-23-1120-01	TCGA-23-1120
ov_tcga	TCGA-01-0639-01	TCGA-01-0639
ov_tcga	TCGA-23-1122-01	TCGA-23-1122
ov_tcga	TCGA-23-1123-01	TCGA-23-1123
ov_tcga	TCGA-23-1124-01	TCGA-23-1124
ov_tcga	TCGA-24-0968-01	TCGA-24-0968
ov_tcga	TCGA-24-0970-01	TCGA-24-0970
ov_tcga	TCGA-24-0975-01	TCGA-24-0975
ov_tcga	TCGA-24-0982-01	TCGA-24-0982
ov_tcga	TCGA-24-1103-01	TCGA-24-1103
ov_tcga	TCGA-24-1104-01	TCGA-24-1104
ov_tcga	TCGA-24-1105-01	TCGA-24-1105
ov_tcga	TCGA-04-1348-01	TCGA-04-1348
ov_tcga	TCGA-04-1349-01	TCGA-04-1349
ov_tcga	TCGA-04-1350-01	TCGA-04-1350
ov_tcga	TCGA-04-1351-01	TCGA-04-1351
ov_tcga	TCGA-04-1356-01	TCGA-04-1356
ov_tcga	TCGA-04-1360-01	TCGA-04-1360
ov_tcga	TCGA-04-1361-01	TCGA-04-1361
ov_tcga	TCGA-04-1362-01	TCGA-04-1362
ov_tcga	TCGA-04-1364-01	TCGA-04-1364
ov_tcga	TCGA-04-1365-01	TCGA-04-1365
ov_tcga	TCGA-04-1367-01	TCGA-04-1367
ov_tcga	TCGA-04-1371-01	TCGA-04-1371
ov_tcga	TCGA-13-0884-01	TCGA-13-0884
ov_tcga	TCGA-13-0893-01	TCGA-13-0893
ov_tcga	TCGA-13-0894-01	TCGA-13-0894
ov_tcga	TCGA-13-0900-01	TCGA-13-0900
ov_tcga	TCGA-13-0901-01	TCGA-13-0901
ov_tcga	TCGA-13-0905-01	TCGA-13-0905
ov_tcga	TCGA-13-0908-01	TCGA-13-0908
ov_tcga	TCGA-13-1403-01	TCGA-13-1403
ov_tcga	TCGA-13-1404-01	TCGA-13-1404
ov_tcga	TCGA-13-1405-01	TCGA-13-1405
ov_tcga	TCGA-13-1407-01	TCGA-13-1407
ov_tcga	TCGA-13-1408-01	TCGA-13-1408
ov_tcga	TCGA-13-1409-01	TCGA-13-1409
ov_tcga	TCGA-13-1410-01	TCGA-13-1410
ov_tcga	TCGA-29-2433-01	TCGA-29-2433
ov_tcga	TCGA-13-1412-01	TCGA-13-1412
ov_tcga	TCGA-24-1413-01	TCGA-24-1413
ov_tcga	TCGA-25-1312-01	TCGA-25-1312
ov_tcga	TCGA-25-1313-01	TCGA-25-1313
ov_tcga	TCGA-25-1314-01	TCGA-25-1314
ov_tcga	TCGA-25-1315-01	TCGA-25-1315
ov_tcga	TCGA-25-1316-01	TCGA-25-1316
ov_tcga	TCGA-25-1317-01	TCGA-25-1317
ov_tcga	TCGA-25-1318-01	TCGA-25-1318
ov_tcga	TCGA-25-1319-01	TCGA-25-1319
ov_tcga	TCGA-25-1320-01	TCGA-25-1320
ov_tcga	TCGA-25-1321-01	TCGA-25-1321
ov_tcga	TCGA-25-1322-01	TCGA-25-1322
ov_tcga	TCGA-25-1323-01	TCGA-25-1323
ov_tcga	TCGA-25-1324-01	TCGA-25-1324
ov_tcga	TCGA-25-1325-01	TCGA-25-1325
ov_tcga	TCGA-25-1326-01	TCGA-25-1326
ov_tcga	TCGA-25-1328-01	TCGA-25-1328
ov_tcga	TCGA-25-1329-01	TCGA-25-1329
ov_tcga	TCGA-13-1477-01	TCGA-13-1477
ov_tcga	TCGA-13-1481-01	TCGA-13-1481
ov_tcga	TCGA-13-1482-01	TCGA-13-1482
ov_tcga	TCGA-13-1483-01	TCGA-13-1483
ov_tcga	TCGA-13-1484-01	TCGA-13-1484
ov_tcga	TCGA-13-1485-01	TCGA-13-1485
ov_tcga	TCGA-13-1487-01	TCGA-13-1487
ov_tcga	TCGA-13-1488-01	TCGA-13-1488
ov_tcga	TCGA-13-1489-01	TCGA-13-1489
ov_tcga	TCGA-13-1491-01	TCGA-13-1491
ov_tcga	TCGA-13-1494-01	TCGA-13-1494
ov_tcga	TCGA-13-1495-01	TCGA-13-1495
ov_tcga	TCGA-13-1496-01	TCGA-13-1496
ov_tcga	TCGA-13-1497-01	TCGA-13-1497
ov_tcga	TCGA-13-1498-01	TCGA-13-1498
ov_tcga	TCGA-13-1499-01	TCGA-13-1499
ov_tcga	TCGA-13-1500-01	TCGA-13-1500
ov_tcga	TCGA-13-1501-01	TCGA-13-1501
ov_tcga	TCGA-13-1504-01	TCGA-13-1504
ov_tcga	TCGA-13-1505-01	TCGA-13-1505
ov_tcga	TCGA-13-1506-01	TCGA-13-1506
ov_tcga	TCGA-13-1507-01	TCGA-13-1507
ov_tcga	TCGA-13-1509-01	TCGA-13-1509
ov_tcga	TCGA-13-1510-01	TCGA-13-1510
ov_tcga	TCGA-13-1511-01	TCGA-13-1511
ov_tcga	TCGA-13-1512-01	TCGA-13-1512
ov_tcga	TCGA-24-1416-01	TCGA-24-1416
ov_tcga	TCGA-24-1417-01	TCGA-24-1417
ov_tcga	TCGA-24-1418-01	TCGA-24-1418
ov_tcga	TCGA-24-1419-01	TCGA-24-1419
ov_tcga	TCGA-24-1422-01	TCGA-24-1422
ov_tcga	TCGA-24-1423-01	TCGA-24-1423
ov_tcga	TCGA-24-1424-01	TCGA-24-1424
ov_tcga	TCGA-61-2611-01	TCGA-61-2611
ov_tcga	TCGA-24-1427-01	TCGA-24-1427
ov_tcga	TCGA-24-1428-01	TCGA-24-1428
ov_tcga	TCGA-24-1430-01	TCGA-24-1430
ov_tcga	TCGA-24-1431-01	TCGA-24-1431
ov_tcga	TCGA-24-1434-01	TCGA-24-1434
ov_tcga	TCGA-24-1435-01	TCGA-24-1435
ov_tcga	TCGA-24-1436-01	TCGA-24-1436
ov_tcga	TCGA-24-1463-01	TCGA-24-1463
ov_tcga	TCGA-24-1464-01	TCGA-24-1464
ov_tcga	TCGA-24-1466-01	TCGA-24-1466
ov_tcga	TCGA-24-1467-01	TCGA-24-1467
ov_tcga	TCGA-04-1514-01	TCGA-04-1514
ov_tcga	TCGA-04-1530-01	TCGA-04-1530
ov_tcga	TCGA-04-1542-01	TCGA-04-1542
ov_tcga	TCGA-24-1425-01	TCGA-24-1425
ov_tcga	TCGA-24-1469-01	TCGA-24-1469
ov_tcga	TCGA-24-1470-01	TCGA-24-1470
ov_tcga	TCGA-24-1471-01	TCGA-24-1471
ov_tcga	TCGA-24-1474-01	TCGA-24-1474
ov_tcga	TCGA-24-1549-01	TCGA-24-1549
ov_tcga	TCGA-24-1550-01	TCGA-24-1550
ov_tcga	TCGA-24-1551-01	TCGA-24-1551
ov_tcga	TCGA-24-1552-01	TCGA-24-1552
ov_tcga	TCGA-24-1553-01	TCGA-24-1553
ov_tcga	TCGA-24-1555-01	TCGA-24-1555
ov_tcga	TCGA-24-1562-01	TCGA-24-1562
ov_tcga	TCGA-24-1563-01	TCGA-24-1563
ov_tcga	TCGA-24-1564-01	TCGA-24-1564
ov_tcga	TCGA-24-1565-01	TCGA-24-1565
ov_tcga	TCGA-24-1603-01	TCGA-24-1603
ov_tcga	TCGA-24-1604-01	TCGA-24-1604
ov_tcga	TCGA-24-1614-01	TCGA-24-1614
ov_tcga	TCGA-24-1616-01	TCGA-24-1616
ov_tcga	TCGA-04-1517-01	TCGA-04-1517
ov_tcga	TCGA-04-1519-01	TCGA-04-1519
ov_tcga	TCGA-04-1525-01	TCGA-04-1525
ov_tcga	TCGA-04-1536-01	TCGA-04-1536
ov_tcga	TCGA-09-1659-01	TCGA-09-1659
ov_tcga	TCGA-09-1661-01	TCGA-09-1661
ov_tcga	TCGA-09-1662-01	TCGA-09-1662
ov_tcga	TCGA-09-1665-01	TCGA-09-1665
ov_tcga	TCGA-09-1666-01	TCGA-09-1666
ov_tcga	TCGA-09-1667-01	TCGA-09-1667
ov_tcga	TCGA-09-1668-01	TCGA-09-1668
ov_tcga	TCGA-09-1669-01	TCGA-09-1669
ov_tcga	TCGA-24-1544-01	TCGA-24-1544
ov_tcga	TCGA-24-1545-01	TCGA-24-1545
ov_tcga	TCGA-24-1546-01	TCGA-24-1546
ov_tcga	TCGA-24-1548-01	TCGA-24-1548
ov_tcga	TCGA-24-1556-01	TCGA-24-1556
ov_tcga	TCGA-24-1557-01	TCGA-24-1557
ov_tcga	TCGA-24-1558-01	TCGA-24-1558
ov_tcga	TCGA-24-1560-01	TCGA-24-1560
ov_tcga	TCGA-24-1567-01	TCGA-24-1567
ov_tcga	TCGA-25-1623-01	TCGA-25-1623
ov_tcga	TCGA-25-1625-01	TCGA-25-1625
ov_tcga	TCGA-25-1626-01	TCGA-25-1626
ov_tcga	TCGA-25-1627-01	TCGA-25-1627
ov_tcga	TCGA-25-1628-01	TCGA-25-1628
ov_tcga	TCGA-25-1630-01	TCGA-25-1630
ov_tcga	TCGA-25-1631-01	TCGA-25-1631
ov_tcga	TCGA-25-1632-01	TCGA-25-1632
ov_tcga	TCGA-25-1633-01	TCGA-25-1633
ov_tcga	TCGA-25-1634-01	TCGA-25-1634
ov_tcga	TCGA-25-1635-01	TCGA-25-1635
ov_tcga	TCGA-36-1568-01	TCGA-36-1568
ov_tcga	TCGA-36-1569-01	TCGA-36-1569
ov_tcga	TCGA-36-1570-01	TCGA-36-1570
ov_tcga	TCGA-36-1571-01	TCGA-36-1571
ov_tcga	TCGA-36-1574-01	TCGA-36-1574
ov_tcga	TCGA-36-1575-01	TCGA-36-1575
ov_tcga	TCGA-36-1576-01	TCGA-36-1576
ov_tcga	TCGA-36-1577-01	TCGA-36-1577
ov_tcga	TCGA-36-1578-01	TCGA-36-1578
ov_tcga	TCGA-36-1581-01	TCGA-36-1581
ov_tcga	TCGA-57-1582-01	TCGA-57-1582
ov_tcga	TCGA-57-1583-01	TCGA-57-1583
ov_tcga	TCGA-57-1584-01	TCGA-57-1584
ov_tcga	TCGA-57-1585-01	TCGA-57-1585
ov_tcga	TCGA-04-1655-01	TCGA-04-1655
ov_tcga	TCGA-09-1670-01	TCGA-09-1670
ov_tcga	TCGA-09-1672-01	TCGA-09-1672
ov_tcga	TCGA-09-1673-01	TCGA-09-1673
ov_tcga	TCGA-09-1674-01	TCGA-09-1674
ov_tcga	TCGA-09-1675-01	TCGA-09-1675
ov_tcga	TCGA-20-1682-01	TCGA-20-1682
ov_tcga	TCGA-20-1683-01	TCGA-20-1683
ov_tcga	TCGA-20-1684-01	TCGA-20-1684
ov_tcga	TCGA-20-1685-01	TCGA-20-1685
ov_tcga	TCGA-20-1686-01	TCGA-20-1686
ov_tcga	TCGA-20-1687-01	TCGA-20-1687
ov_tcga	TCGA-23-1114-01	TCGA-23-1114
ov_tcga	TCGA-23-1809-01	TCGA-23-1809
ov_tcga	TCGA-24-1847-01	TCGA-24-1847
ov_tcga	TCGA-29-1688-01	TCGA-29-1688
ov_tcga	TCGA-29-1690-01	TCGA-29-1690
ov_tcga	TCGA-29-1691-01	TCGA-29-1691
ov_tcga	TCGA-29-1693-01	TCGA-29-1693
ov_tcga	TCGA-29-1694-01	TCGA-29-1694
ov_tcga	TCGA-29-1695-01	TCGA-29-1695
ov_tcga	TCGA-29-1696-01	TCGA-29-1696
ov_tcga	TCGA-29-1697-01	TCGA-29-1697
ov_tcga	TCGA-29-1698-01	TCGA-29-1698
ov_tcga	TCGA-29-1699-01	TCGA-29-1699
ov_tcga	TCGA-29-1701-01	TCGA-29-1701
ov_tcga	TCGA-29-1702-01	TCGA-29-1702
ov_tcga	TCGA-29-1703-01	TCGA-29-1703
ov_tcga	TCGA-29-1705-01	TCGA-29-1705
ov_tcga	TCGA-29-1707-01	TCGA-29-1707
ov_tcga	TCGA-29-1710-01	TCGA-29-1710
ov_tcga	TCGA-29-1711-01	TCGA-29-1711
ov_tcga	TCGA-29-1762-01	TCGA-29-1762
ov_tcga	TCGA-29-1763-01	TCGA-29-1763
ov_tcga	TCGA-29-1764-01	TCGA-29-1764
ov_tcga	TCGA-29-1766-01	TCGA-29-1766
ov_tcga	TCGA-29-1768-01	TCGA-29-1768
ov_tcga	TCGA-29-1770-01	TCGA-29-1770
ov_tcga	TCGA-29-1771-01	TCGA-29-1771
ov_tcga	TCGA-29-1781-01	TCGA-29-1781
ov_tcga	TCGA-29-1783-01	TCGA-29-1783
ov_tcga	TCGA-29-1784-01	TCGA-29-1784
ov_tcga	TCGA-29-1785-01	TCGA-29-1785
ov_tcga	TCGA-30-1714-01	TCGA-30-1714
ov_tcga	TCGA-30-1718-01	TCGA-30-1718
ov_tcga	TCGA-57-1586-01	TCGA-57-1586
ov_tcga	TCGA-04-1638-01	TCGA-04-1638
ov_tcga	TCGA-04-1646-01	TCGA-04-1646
ov_tcga	TCGA-04-1648-01	TCGA-04-1648
ov_tcga	TCGA-04-1649-01	TCGA-04-1649
ov_tcga	TCGA-04-1651-01	TCGA-04-1651
ov_tcga	TCGA-04-1652-01	TCGA-04-1652
ov_tcga	TCGA-09-1664-01	TCGA-09-1664
ov_tcga	TCGA-23-1029-01	TCGA-23-1029
ov_tcga	TCGA-23-1111-01	TCGA-23-1111
ov_tcga	TCGA-24-1842-01	TCGA-24-1842
ov_tcga	TCGA-24-1843-01	TCGA-24-1843
ov_tcga	TCGA-24-1844-01	TCGA-24-1844
ov_tcga	TCGA-24-1845-01	TCGA-24-1845
ov_tcga	TCGA-24-1846-01	TCGA-24-1846
ov_tcga	TCGA-24-1849-01	TCGA-24-1849
ov_tcga	TCGA-24-1850-01	TCGA-24-1850
ov_tcga	TCGA-29-1769-01	TCGA-29-1769
ov_tcga	TCGA-29-1774-01	TCGA-29-1774
ov_tcga	TCGA-29-1776-01	TCGA-29-1776
ov_tcga	TCGA-29-1777-01	TCGA-29-1777
ov_tcga	TCGA-29-1778-01	TCGA-29-1778
ov_tcga	TCGA-30-1855-01	TCGA-30-1855
ov_tcga	TCGA-30-1857-01	TCGA-30-1857
ov_tcga	TCGA-61-1725-01	TCGA-61-1725
ov_tcga	TCGA-61-1727-01	TCGA-61-1727
ov_tcga	TCGA-61-1730-01	TCGA-61-1730
ov_tcga	TCGA-61-1733-01	TCGA-61-1733
ov_tcga	TCGA-61-1737-01	TCGA-61-1737
ov_tcga	TCGA-61-1738-01	TCGA-61-1738
ov_tcga	TCGA-61-1740-01	TCGA-61-1740
ov_tcga	TCGA-61-1741-01	TCGA-61-1741
ov_tcga	TCGA-61-1895-01	TCGA-61-1895
ov_tcga	TCGA-61-1899-01	TCGA-61-1899
ov_tcga	TCGA-61-1900-01	TCGA-61-1900
ov_tcga	TCGA-61-1901-01	TCGA-61-1901
ov_tcga	TCGA-61-1903-01	TCGA-61-1903
ov_tcga	TCGA-61-1904-01	TCGA-61-1904
ov_tcga	TCGA-61-1906-01	TCGA-61-1906
ov_tcga	TCGA-61-1907-01	TCGA-61-1907
ov_tcga	TCGA-61-1910-01	TCGA-61-1910
ov_tcga	TCGA-61-1911-01	TCGA-61-1911
ov_tcga	TCGA-61-1913-01	TCGA-61-1913
ov_tcga	TCGA-61-1914-01	TCGA-61-1914
ov_tcga	TCGA-61-1915-01	TCGA-61-1915
ov_tcga	TCGA-04-1654-01	TCGA-04-1654
ov_tcga	TCGA-10-0925-01	TCGA-10-0925
ov_tcga	TCGA-24-1920-01	TCGA-24-1920
ov_tcga	TCGA-24-1924-01	TCGA-24-1924
ov_tcga	TCGA-24-1927-01	TCGA-24-1927
ov_tcga	TCGA-24-1928-01	TCGA-24-1928
ov_tcga	TCGA-24-1930-01	TCGA-24-1930
ov_tcga	TCGA-24-2020-01	TCGA-24-2020
ov_tcga	TCGA-24-2023-01	TCGA-24-2023
ov_tcga	TCGA-24-2026-01	TCGA-24-2026
ov_tcga	TCGA-24-2027-01	TCGA-24-2027
ov_tcga	TCGA-24-2029-01	TCGA-24-2029
ov_tcga	TCGA-25-1870-01	TCGA-25-1870
ov_tcga	TCGA-25-1871-01	TCGA-25-1871
ov_tcga	TCGA-25-1877-01	TCGA-25-1877
ov_tcga	TCGA-25-1878-01	TCGA-25-1878
ov_tcga	TCGA-30-1853-01	TCGA-30-1853
ov_tcga	TCGA-30-1859-01	TCGA-30-1859
ov_tcga	TCGA-30-1860-01	TCGA-30-1860
ov_tcga	TCGA-30-1861-01	TCGA-30-1861
ov_tcga	TCGA-30-1862-01	TCGA-30-1862
ov_tcga	TCGA-30-1866-01	TCGA-30-1866
ov_tcga	TCGA-30-1867-01	TCGA-30-1867
ov_tcga	TCGA-30-1869-01	TCGA-30-1869
ov_tcga	TCGA-30-1880-01	TCGA-30-1880
ov_tcga	TCGA-30-1887-01	TCGA-30-1887
ov_tcga	TCGA-30-1891-01	TCGA-30-1891
ov_tcga	TCGA-30-1892-01	TCGA-30-1892
ov_tcga	TCGA-31-1944-01	TCGA-31-1944
ov_tcga	TCGA-31-1946-01	TCGA-31-1946
ov_tcga	TCGA-31-1950-01	TCGA-31-1950
ov_tcga	TCGA-31-1951-01	TCGA-31-1951
ov_tcga	TCGA-31-1955-01	TCGA-31-1955
ov_tcga	TCGA-31-1956-01	TCGA-31-1956
ov_tcga	TCGA-31-1959-01	TCGA-31-1959
ov_tcga	TCGA-57-1992-01	TCGA-57-1992
ov_tcga	TCGA-57-1993-01	TCGA-57-1993
ov_tcga	TCGA-57-1994-01	TCGA-57-1994
ov_tcga	TCGA-61-1721-01	TCGA-61-1721
ov_tcga	TCGA-61-1724-01	TCGA-61-1724
ov_tcga	TCGA-61-1728-01	TCGA-61-1728
ov_tcga	TCGA-61-1743-01	TCGA-61-1743
ov_tcga	TCGA-61-1917-01	TCGA-61-1917
ov_tcga	TCGA-61-1918-01	TCGA-61-1918
ov_tcga	TCGA-61-1919-01	TCGA-61-1919
ov_tcga	TCGA-09-2053-01	TCGA-09-2053
ov_tcga	TCGA-09-2054-01	TCGA-09-2054
ov_tcga	TCGA-09-2056-01	TCGA-09-2056
ov_tcga	TCGA-23-2072-01	TCGA-23-2072
ov_tcga	TCGA-23-2077-01	TCGA-23-2077
ov_tcga	TCGA-23-2078-01	TCGA-23-2078
ov_tcga	TCGA-23-2079-01	TCGA-23-2079
ov_tcga	TCGA-23-2081-01	TCGA-23-2081
ov_tcga	TCGA-23-2084-01	TCGA-23-2084
ov_tcga	TCGA-24-2019-01	TCGA-24-2019
ov_tcga	TCGA-24-2024-01	TCGA-24-2024
ov_tcga	TCGA-24-2030-01	TCGA-24-2030
ov_tcga	TCGA-24-2033-01	TCGA-24-2033
ov_tcga	TCGA-24-2035-01	TCGA-24-2035
ov_tcga	TCGA-24-2036-01	TCGA-24-2036
ov_tcga	TCGA-24-2038-01	TCGA-24-2038
ov_tcga	TCGA-24-2254-01	TCGA-24-2254
ov_tcga	TCGA-24-2260-01	TCGA-24-2260
ov_tcga	TCGA-24-2261-01	TCGA-24-2261
ov_tcga	TCGA-61-1734-01	TCGA-61-1734
ov_tcga	TCGA-61-1736-01	TCGA-61-1736
ov_tcga	TCGA-61-1995-01	TCGA-61-1995
ov_tcga	TCGA-61-1998-01	TCGA-61-1998
ov_tcga	TCGA-61-2000-01	TCGA-61-2000
ov_tcga	TCGA-61-2002-01	TCGA-61-2002
ov_tcga	TCGA-61-2003-01	TCGA-61-2003
ov_tcga	TCGA-61-2008-01	TCGA-61-2008
ov_tcga	TCGA-61-2009-01	TCGA-61-2009
ov_tcga	TCGA-61-2012-01	TCGA-61-2012
ov_tcga	TCGA-61-2016-01	TCGA-61-2016
ov_tcga	TCGA-61-2017-01	TCGA-61-2017
ov_tcga	TCGA-61-2018-01	TCGA-61-2018
ov_tcga	TCGA-61-2087-01	TCGA-61-2087
ov_tcga	TCGA-61-2088-01	TCGA-61-2088
ov_tcga	TCGA-61-2092-01	TCGA-61-2092
ov_tcga	TCGA-61-2094-01	TCGA-61-2094
ov_tcga	TCGA-61-2096-01	TCGA-61-2096
ov_tcga	TCGA-61-2097-01	TCGA-61-2097
ov_tcga	TCGA-61-2098-01	TCGA-61-2098
ov_tcga	TCGA-61-2101-01	TCGA-61-2101
ov_tcga	TCGA-61-2102-01	TCGA-61-2102
ov_tcga	TCGA-61-2104-01	TCGA-61-2104
ov_tcga	TCGA-61-2109-01	TCGA-61-2109
ov_tcga	TCGA-61-2110-01	TCGA-61-2110
ov_tcga	TCGA-61-2111-01	TCGA-61-2111
ov_tcga	TCGA-61-2113-01	TCGA-61-2113
ov_tcga	TCGA-09-2043-01	TCGA-09-2043
ov_tcga	TCGA-09-2044-01	TCGA-09-2044
ov_tcga	TCGA-09-2045-01	TCGA-09-2045
ov_tcga	TCGA-09-2048-01	TCGA-09-2048
ov_tcga	TCGA-09-2049-01	TCGA-09-2049
ov_tcga	TCGA-09-2050-01	TCGA-09-2050
ov_tcga	TCGA-01-0636-01	TCGA-01-0636
ov_tcga	TCGA-09-2055-01	TCGA-09-2055
ov_tcga	TCGA-24-2262-01	TCGA-24-2262
ov_tcga	TCGA-24-2267-01	TCGA-24-2267
ov_tcga	TCGA-24-2271-01	TCGA-24-2271
ov_tcga	TCGA-24-2280-01	TCGA-24-2280
ov_tcga	TCGA-24-2281-01	TCGA-24-2281
ov_tcga	TCGA-24-2288-01	TCGA-24-2288
ov_tcga	TCGA-24-2289-01	TCGA-24-2289
ov_tcga	TCGA-24-2290-01	TCGA-24-2290
ov_tcga	TCGA-24-2295-01	TCGA-24-2295
ov_tcga	TCGA-24-2297-01	TCGA-24-2297
ov_tcga	TCGA-13-0765-01	TCGA-13-0765
ov_tcga	TCGA-25-2042-01	TCGA-25-2042
ov_tcga	TCGA-25-2390-01	TCGA-25-2390
ov_tcga	TCGA-25-2391-01	TCGA-25-2391
ov_tcga	TCGA-25-2392-01	TCGA-25-2392
ov_tcga	TCGA-25-2393-01	TCGA-25-2393
ov_tcga	TCGA-25-2396-01	TCGA-25-2396
ov_tcga	TCGA-25-2397-01	TCGA-25-2397
ov_tcga	TCGA-25-2398-01	TCGA-25-2398
ov_tcga	TCGA-25-2399-01	TCGA-25-2399
ov_tcga	TCGA-25-2400-01	TCGA-25-2400
ov_tcga	TCGA-25-2401-01	TCGA-25-2401
ov_tcga	TCGA-25-2404-01	TCGA-25-2404
ov_tcga	TCGA-25-2408-01	TCGA-25-2408
ov_tcga	TCGA-25-2409-01	TCGA-25-2409
ov_tcga	TCGA-29-2414-01	TCGA-29-2414
ov_tcga	TCGA-29-2425-01	TCGA-29-2425
ov_tcga	TCGA-29-2427-01	TCGA-29-2427
ov_tcga	TCGA-29-2428-01	TCGA-29-2428
ov_tcga	TCGA-59-2348-01	TCGA-59-2348
ov_tcga	TCGA-59-2350-01	TCGA-59-2350
ov_tcga	TCGA-59-2351-01	TCGA-59-2351
ov_tcga	TCGA-59-2352-01	TCGA-59-2352
ov_tcga	TCGA-59-2354-01	TCGA-59-2354
ov_tcga	TCGA-59-2355-01	TCGA-59-2355
ov_tcga	TCGA-59-2363-01	TCGA-59-2363
ov_tcga	TCGA-13-1817-01	TCGA-13-1817
ov_tcga	TCGA-13-1819-01	TCGA-13-1819
ov_tcga	TCGA-24-1852-01	TCGA-24-1852
ov_tcga	TCGA-29-1692-01	TCGA-29-1692
ov_tcga	TCGA-29-1704-01	TCGA-29-1704
ov_tcga	TCGA-61-1916-01	TCGA-61-1916
ov_tcga	TCGA-04-1353-01	TCGA-04-1353
ov_tcga	TCGA-04-1369-01	TCGA-04-1369
ov_tcga	TCGA-04-1370-01	TCGA-04-1370
ov_tcga	TCGA-04-1516-01	TCGA-04-1516
ov_tcga	TCGA-04-1644-01	TCGA-04-1644
ov_tcga	TCGA-13-2057-01	TCGA-13-2057
ov_tcga	TCGA-13-2059-01	TCGA-13-2059
ov_tcga	TCGA-13-2061-01	TCGA-13-2061
ov_tcga	TCGA-13-2065-01	TCGA-13-2065
ov_tcga	TCGA-13-2066-01	TCGA-13-2066
ov_tcga	TCGA-13-2071-01	TCGA-13-2071
ov_tcga	TCGA-23-2641-01	TCGA-23-2641
ov_tcga	TCGA-23-2643-01	TCGA-23-2643
ov_tcga	TCGA-23-2645-01	TCGA-23-2645
ov_tcga	TCGA-23-2647-01	TCGA-23-2647
ov_tcga	TCGA-23-2649-01	TCGA-23-2649
ov_tcga	TCGA-29-2429-01	TCGA-29-2429
ov_tcga	TCGA-29-2431-01	TCGA-29-2431
ov_tcga	TCGA-29-2432-01	TCGA-29-2432
ov_tcga	TCGA-29-2434-01	TCGA-29-2434
ov_tcga	TCGA-29-2435-01	TCGA-29-2435
ov_tcga	TCGA-29-2436-01	TCGA-29-2436
ov_tcga	TCGA-36-2529-01	TCGA-36-2529
ov_tcga	TCGA-36-2530-01	TCGA-36-2530
ov_tcga	TCGA-36-2532-01	TCGA-36-2532
ov_tcga	TCGA-36-2533-01	TCGA-36-2533
ov_tcga	TCGA-36-2534-01	TCGA-36-2534
ov_tcga	TCGA-36-2537-01	TCGA-36-2537
ov_tcga	TCGA-36-2538-01	TCGA-36-2538
ov_tcga	TCGA-36-2539-01	TCGA-36-2539
ov_tcga	TCGA-36-2540-01	TCGA-36-2540
ov_tcga	TCGA-36-2542-01	TCGA-36-2542
ov_tcga	TCGA-36-2544-01	TCGA-36-2544
ov_tcga	TCGA-36-2545-01	TCGA-36-2545
ov_tcga	TCGA-36-2547-01	TCGA-36-2547
ov_tcga	TCGA-36-2548-01	TCGA-36-2548
ov_tcga	TCGA-36-2549-01	TCGA-36-2549
ov_tcga	TCGA-36-2551-01	TCGA-36-2551
ov_tcga	TCGA-36-2552-01	TCGA-36-2552
ov_tcga	TCGA-42-2582-01	TCGA-42-2582
ov_tcga	TCGA-42-2587-01	TCGA-42-2587
ov_tcga	TCGA-42-2588-01	TCGA-42-2588
ov_tcga	TCGA-42-2589-01	TCGA-42-2589
ov_tcga	TCGA-42-2590-01	TCGA-42-2590
ov_tcga	TCGA-42-2591-01	TCGA-42-2591
ov_tcga	TCGA-42-2593-01	TCGA-42-2593
ov_tcga	TCGA-59-2372-01	TCGA-59-2372
ov_tcga	TCGA-61-2610-01	TCGA-61-2610
ov_tcga	TCGA-61-2612-01	TCGA-61-2612
ov_tcga	TCGA-61-2613-01	TCGA-61-2613
ov_tcga	TCGA-61-2614-01	TCGA-61-2614
ov_tcga	TCGA-13-A5FT-01	TCGA-13-A5FT
ov_tcga	TCGA-13-A5FU-01	TCGA-13-A5FU
ov_tcga	TCGA-29-A5NZ-01	TCGA-29-A5NZ
ov_tcga	TCGA-3P-A9WA-01	TCGA-3P-A9WA
ov_tcga	TCGA-59-A5PD-01	TCGA-59-A5PD
ov_tcga	TCGA-5X-AA5U-01	TCGA-5X-AA5U
ov_tcga	TCGA-OY-A56P-01	TCGA-OY-A56P
ov_tcga	TCGA-OY-A56Q-01	TCGA-OY-A56Q
ov_tcga	TCGA-VG-A8LO-01	TCGA-VG-A8LO
ov_tcga	TCGA-WR-A838-01	TCGA-WR-A838
ov_tcga	TCGA-72-4231-01	TCGA-72-4231
ov_tcga	TCGA-72-4232-01	TCGA-72-4232
ov_tcga	TCGA-72-4233-01	TCGA-72-4233
ov_tcga	TCGA-72-4234-01	TCGA-72-4234
ov_tcga	TCGA-72-4235-01	TCGA-72-4235
ov_tcga	TCGA-72-4236-01	TCGA-72-4236
ov_tcga	TCGA-72-4237-01	TCGA-72-4237
ov_tcga	TCGA-72-4238-01	TCGA-72-4238
ov_tcga	TCGA-72-4240-01	TCGA-72-4240
ov_tcga	TCGA-72-4241-01	TCGA-72-4241
ov_tcga	TCGA-09-0364-01	TCGA-09-0364
ov_tcga	TCGA-09-0365-01	TCGA-09-0365
ov_tcga	TCGA-09-0366-01	TCGA-09-0366
ov_tcga	TCGA-09-0367-01	TCGA-09-0367
ov_tcga	TCGA-09-0369-01	TCGA-09-0369
ov_tcga	TCGA-13-0714-01	TCGA-13-0714
ov_tcga	TCGA-13-0717-01	TCGA-13-0717
ov_tcga	TCGA-13-0720-01	TCGA-13-0720
ov_tcga	TCGA-13-0723-01	TCGA-13-0723
ov_tcga	TCGA-13-0724-01	TCGA-13-0724
ov_tcga	TCGA-13-0725-01	TCGA-13-0725
ov_tcga	TCGA-13-0726-01	TCGA-13-0726
ov_tcga	TCGA-13-0727-01	TCGA-13-0727
ov_tcga	TCGA-13-0730-01	TCGA-13-0730
ov_tcga	TCGA-13-0751-01	TCGA-13-0751
ov_tcga	TCGA-13-0755-01	TCGA-13-0755
ov_tcga	TCGA-13-0757-01	TCGA-13-0757
ov_tcga	TCGA-13-0758-01	TCGA-13-0758
ov_tcga	TCGA-13-0760-01	TCGA-13-0760
ov_tcga	TCGA-13-0761-01	TCGA-13-0761
ov_tcga	TCGA-13-0762-01	TCGA-13-0762
ov_tcga	TCGA-13-0764-01	TCGA-13-0764
ov_tcga	TCGA-13-0766-01	TCGA-13-0766
ov_tcga	TCGA-13-0768-01	TCGA-13-0768
ov_tcga	TCGA-13-0791-01	TCGA-13-0791
ov_tcga	TCGA-13-0792-01	TCGA-13-0792
ov_tcga	TCGA-13-0793-01	TCGA-13-0793
ov_tcga	TCGA-13-0794-01	TCGA-13-0794
ov_tcga	TCGA-13-0795-01	TCGA-13-0795
ov_tcga	TCGA-13-0797-01	TCGA-13-0797
ov_tcga	TCGA-13-0799-01	TCGA-13-0799
ov_tcga	TCGA-13-0800-01	TCGA-13-0800
ov_tcga	TCGA-13-0801-01	TCGA-13-0801
ov_tcga	TCGA-13-0802-01	TCGA-13-0802
ov_tcga	TCGA-13-0803-01	TCGA-13-0803
ov_tcga	TCGA-13-0804-01	TCGA-13-0804
ov_tcga	TCGA-13-0805-01	TCGA-13-0805
ov_tcga	TCGA-01-0633-01	TCGA-01-0633
ov_tcga	TCGA-13-0914-01	TCGA-13-0914
ov_tcga	TCGA-01-0637-01	TCGA-01-0637
ov_tcga	TCGA-01-0630-01	TCGA-01-0630
ov_tcga	TCGA-01-0642-01	TCGA-01-0642
ov_tcga	TCGA-01-0628-01	TCGA-01-0628
EOC denotes epithelial ovarian cancer

## Sheet: sTable 3
Supplementary Table 3. Summary of all RET missense mutations identified in EOC patients
AA Mutation	Domain	Mutation ID (COSMIC)	Type	PolyPhen2_Score	PolyPhen2_pred	SIFT_Score	SIFT_pred	Comments
RET: p.D58N	Extracellular		Substitution - Missense	0.997	Probably damaging	0.002	Deleterious
RET: p.C197S	Extracellular	4137992	Substitution - Missense	0.999	Probably damaging	0.001	Deleterious
RET: p.A641T	Transmembrane		Substitution - Missense	1	Probably damaging	0.02	Deleterious
RET: p.R693H	Juxtamembrane		Substitution - Missense	1	Probably damaging	0.025	Deleterious
RET: p.G727V	Kinase domain		Substitution - Missense	1	Probably damaging	0.006	Deleterious
RET: p.A750T	Kinase domain		Substitution - Missense	0.703	Possibly damaging	0.047	Deleterious
RET: p.A750V	Kinase domain	1321363	Substitution - Missense	0.972	Probably damaging	0.045	Deleterious
RET: p.G751V	Kinase domain		Substitution - Missense	1	Probably damaging	0.006	Deleterious
RET: p.K780N	Kinase domain		Substitution - Missense	1	Probably damaging	0.001	Deleterious
RET: p.N879D	Kinase domain	327232	Substitution - Missense	1	Probably damaging	0	Deleterious
RET: p.N879S	Kinase domain	327232	Substitution - Missense	1	Probably damaging	0	Deleterious
RET: p.R959W	Kinase domain	918126	Substitution - Missense	1	Probably damaging	0.002	Deleterious
RET: p.A1105G	C-terminal		Substitution - Missense	0.991	Probably damaging	0.175	Deleterious
RET: p.K1107N	C-terminal		Substitution - Missense	0.954	Probably damaging	0.003	Deleterious
RET: p.R79Q	Extracellular		Substitution - Missense	0.119	Benign	0.116	Tolerated	Benign
RET: p.R114H	Extracellular	172398	Substitution - Missense	0.001	Benign	0.117	Tolerated	Benign
RET: p.R205S	Extracellular	4014151	Substitution - Missense	0.001	Benign	0.629	Tolerated	Benign
RET: p.G248S	Extracellular	1321364	Substitution - Missense	0.027	Benign	0.738	Tolerated	Benign
RET: p.A342G	Extracellular	3437762	Substitution - Missense	0.001	Benign	0.408	Tolerated	Benign
RET: p.T636M	Transmembrane	72408	Substitution - Missense	0.369	Benign	0.158	Tolerated	Benign
RET: p.T1085A	C-terminal	6904334	Substitution - Missense	0.028	Benign	0.204	Tolerated	Benign
RET: p.A680T	Juxtamembrane	918118	Substitution - Missense	0.403	Benign	0.006	Deleterious	Present in 1000 Genomes
AA denotes amino acids; EOC denotes epithelial ovarian cancer
